# Supplementary material for: Does Disruption of Optic Atrophy-1 (OPA1) Contribute to Cell Death in HL-1 Cardiomyocytes Subjected to Lethal Ischemia-Reperfusion Injury?
Source: Cells. 2022 Sep 30;11(19):3083. doi: 10.3390/cells11193083 (PMC9564372; doi:10.3390/cells11193083)
Supplement: Supplementary file 1 [file cells-11-03083-s001.zip]

Archive with 1 entries (1 files):
- cells-1827513-supplementary.pdf
